# Supplementary material for: Increased salt tolerance with overexpression of cation/proton antiporter 1 genes: a meta‐analysis
Source: Plant Biotechnol J. 2016 Sep 6;15(2):162–73. doi: 10.1111/pbi.12599 (PMC5258863; doi:10.1111/pbi.12599)
Supplement: Supplementary file 4 — Appendix S1 Details on the CPA1‐overexpression studies used in the meta‐analyses, including each of the moderators used for categorical analyses, the transgenic and untransformed control means, sample sizes (n) and the value of the natural log (ln) of the response ratio with corresponding non‐parametric variances. [file PBI-15-162-s002.xls]

## Sheet: studies
Appendix S1. Details on the CPA1-overexpression studies used in the meta-analyses, including each of the moderators used for categorical analyses, the transgenic and untransformed control means, sample sizes (n) and the value of the natural log (ln) of the response ratio with corresponding non-parametric variances.																					35						13						88						41						71
http://chong-zh.iteye.com/blog/2103727	http://wenku.baidu.com/view/97201825ccbff121dd36838d.html	MODERATORS															EFFECT SIZES
http://wenku.baidu.com/view/64acf49f50e2524de5187ef2.html?re=view	http://chong-zh.iteye.com/blog/2103727	Transformation			Gene donor			Gene receptor				NaCl stress				Experimental conditions	Seed germination						Survival test						Shoot (leaf) Na+ concentration						Root Na+ concentration						Shoot (leaf) K+ concentration						Root K+ concentration
Study No.	Publication	Gene member	Gene ID/ ACCESSION number	Gene number	Donor species	Donor genus	Donor type	Receptor species	Receptor genus	Receptor type	Receptor and donor genus same	Highest NaCl concentration	[NaCl] same throughout	Stress severity	Time of exposure (d)	Treatment media	Mean trans	n trans	Mean non-trans	n non-trans	ln R seed germination	variance seed germination	Mean trans	n trans	Mean non-trans	n non-trans	ln R survival ratio	variance survival ratio	Mean trans	n trans	Mean non-trans	n non-trans	ln R shoot [Na+]	variance shoot [Na+]	Mean trans	n trans	Mean non-trans	n non-trans	ln R root [Na+]	variance root [Na+]	Mean trans	n trans	Mean non-trans	n non-trans	ln R shoot [k+]	variance shoot [k+]	Mean trans	n trans	Mean non-trans
1	Shi (2003)	SOS1	814729	1	Arabidopsis thaliana	Arabidopsis	dicot	Arabidopsis thaliana	Arabidopsis	dicot	yes	0	yes	none	12	soild
2	Shi (2003)	SOS1	814729	1	Arabidopsis thaliana	Arabidopsis	dicot	Arabidopsis thaliana	Arabidopsis	dicot	yes	120	no	medium	12	soild
3	Shi (2003)	SOS1	814729	1	Arabidopsis thaliana	Arabidopsis	dicot	Arabidopsis thaliana	Arabidopsis	dicot	yes	200	yes	high	5	soild							0.733	3	0.283	3	0.951699	0.666667
4	He (2005)	NHX1	832773	1	Arabidopsis thaliana	Arabidopsis	dicot	Gossypium hirsutum	Gossypium	dicot	no	200+10 mM KNO3 + 5 mM Ca(NO3)2.	yes	high	28	soild
5	An (2007)	NHX8	838028	1	Arabidopsis thaliana	Arabidopsis	dicot	Arabidopsis thaliana	Arabidopsis	dicot	yes	0	yes	none	7	soild
6	An (2007)	NHX8	838028	1	Arabidopsis thaliana	Arabidopsis	dicot	Arabidopsis thaliana	Arabidopsis	dicot	yes	50	yes	low	7	soild
7	An (2007)	NHX8	838028	1	Arabidopsis thaliana	Arabidopsis	dicot	Arabidopsis thaliana	Arabidopsis	dicot	yes	100	yes	medium	7	soild
8	An (2007)	NHX8	838028	1	Arabidopsis thaliana	Arabidopsis	dicot	Arabidopsis thaliana	Arabidopsis	dicot	yes	150	yes	high	7	soild
9	Brini & Faical (2007)	NHX1	543443	1	Triticum aestivum	Triticum	monocot	Arabidopsis thaliana	Arabidopsis	dicot	no	200	yes	high	3	soild													2.11085	5	0.67217	5	-0.862347	0.5							0.546341	5	0.321951	5	0.528844	0.4
10	Li, J. Y. (2008)	NHX1	EF608233	1	Chenopodium glaucum	Chenopodium	dicot	Oryza sativa	Oryza	monocot	no	0	yes	none	6	liquid													1.5859	4	1.5859	4	-0.92514	0.5
11	Li, J. Y. (2008)	NHX1	AY211397	1	Atriplex dimorphostegia	Atriplex	dicot	Oryza sativa	Oryza	monocot	no	0	yes	none	6	liquid													1.5859	4	1.5859	4	-0.92514	0.5
12	Li, J. Y. (2008)	NHX1	KC610949	1	Oryza sativa	Oryza	monocot	Oryza sativa	Oryza	monocot	yes	0	yes	none	6	liquid													1.5859	4	1.5859	4	-0.92514	0.5
13	Li, J. Y. (2008)	NHX1	EF608233	1	Chenopodium glaucum	Chenopodium	dicot	Oryza sativa	Oryza	monocot	no	50	yes	low	6	liquid													39.6476	4	20.8811	4	2.29374	0.5
14	Li, J. Y. (2008)	NHX1	EF608233	1	Atriplex dimorphostegia	Atriplex	dicot	Oryza sativa	Oryza	monocot	no	50	yes	low	6	liquid													39.6476	4	20.8811	4	2.29374	0.5
15	Li, J. Y. (2008)	NHX1	KC610949	1	Oryza sativa	Oryza	monocot	Oryza sativa	Oryza	monocot	yes	50	yes	low	6	liquid													38.326	4	20.8811	4	2.25983	0.5
16	Li, J. Y. (2008)	NHX1	EF608233	1	Chenopodium glaucum	Chenopodium	dicot	Oryza sativa	Oryza	monocot	no	100	yes	medium	6	liquid													53.1278	4	40.9692	4	2.58641	0.5
17	Li, J. Y. (2008)	NHX1	AY211397	1	Atriplex dimorphostegia	Atriplex	dicot	Oryza sativa	Oryza	monocot	no	100	yes	medium	6	liquid													52.3348	4	40.9692	4	2.57137	0.5
18	Li, J. Y. (2008)	NHX1	KC610949	1	Oryza sativa	Oryza	monocot	Oryza sativa	Oryza	monocot	yes	100	yes	medium	6	liquid													50.4846	4	40.9692	4	2.53537	0.5
19	Li, J. Y. (2008)	NHX1	EF608233	1	Chenopodium glaucum	Chenopodium	dicot	Oryza sativa	Oryza	monocot	no	50	yes	low	30	liquid
20	Li, J. Y. (2008)	NHX1	AY211397	1	Atriplex dimorphostegia	Atriplex	dicot	Oryza sativa	Oryza	monocot	no	50	yes	low	30	liquid
21	Li, J. Y. (2008)	NHX1	KC610949	1	Oryza sativa	Oryza	monocot	Oryza sativa	Oryza	monocot	yes	50	yes	low	30	liquid
22	Li, J. Y. (2008)	NHX1	EF608233	1	Chenopodium glaucum	Chenopodium	dicot	Oryza sativa	Oryza	monocot	no	0	yes	none	30	liquid
23	Li, J. Y. (2008)	NHX1	AY211397	1	Atriplex dimorphostegia	Atriplex	dicot	Oryza sativa	Oryza	monocot	no	0	yes	none	30	liquid
24	Li, J. Y. (2008)	NHX1	KC610949	1	Oryza sativa	Oryza	monocot	Oryza sativa	Oryza	monocot	yes	0	yes	none	30	liquid
25	Liu, H. (2008)	NHX3	835640	1	Arabidopsis thaliana	Arabidopsis	dicot	Beta vulgaris	Beta	dicot	no	100	yes	low	60	soil
26	Liu, H. (2008)	NHX3	835640	1	Arabidopsis thaliana	Arabidopsis	dicot	Beta vulgaris	Beta	dicot	no	200	yes	medium	60	soil
27	Liu, H. (2008)	NHX3	835640	1	Arabidopsis thaliana	Arabidopsis	dicot	Beta vulgaris	Beta	dicot	no	300	yes	medium	60	soil
28	Liu, H. (2008)	NHX3	835640	1	Arabidopsis thaliana	Arabidopsis	dicot	Beta vulgaris	Beta	dicot	no	400	yes	high	60	soil
29	Liu, H. (2008)	NHX3	835640	1	Arabidopsis thaliana	Arabidopsis	dicot	Beta vulgaris	Beta	dicot	no	500	yes	high	60	soil
30	Liu, H. (2008)	NHX3	835640	1	Arabidopsis thaliana	Arabidopsis	dicot	Beta vulgaris	Beta	dicot	no	0	yes	none	60	soil													0.735507	3	0.722826	3	0.0173917	0.666667	0.405797	3	0.418478	3	-0.0307717	0.666667	3.06486	3	3.04595	3	0.00619197	0.666667	1.55135	3	1.58919
31	Liu, H. (2008)	NHX3	835640	1	Arabidopsis thaliana	Arabidopsis	dicot	Beta vulgaris	Beta	dicot	no	300	no	medium	60	soil													3.5	3	4.33696	3	-0.21441	0.666667	2.58696	3	4.1087	3	-0.462624	0.666667	2.61712	3	2.25135	3	0.150543	0.666667	1.28018	3	0.7
32	Liu, H. (2008)	NHX3	835640	1	Arabidopsis thaliana	Arabidopsis	dicot	Beta vulgaris	Beta	dicot	no	500	no	high	60	soil													3.99457	3	5.70652	3	-0.356675	0.666667	3.2971	3	4.60326	3	-0.333721	0.666667	2.03063	3	1.26757	3	0.471247	0.666667	0.548649	3	0.302703
33	Rodriguez-Rosales, M. P. (2008)	NHX2	544178	1	Solanum lycopersicon	Solanum	dicot	Arabidopsis thaliana	Arabidopsis	dicot	no	100	yes	medium	7	liquid													4.03738	5	5.38318	5	-0.287682	0.4	1.96	5	1.88	5	0.0416727	0.4	5.21495	5	4.09346	5	0.24214	0.4	2.736	5	2.64
34	Rodriguez-Rosales, M. P. (2008)	NHX2	544178	1	Solanum lycopersicon	Solanum	dicot	Arabidopsis thaliana	Arabidopsis	dicot	no	50	yes	low	7	liquid													2.91589	5	3.08411	5	-0.0560895	0.4	1.3	5	1.28	5	0.0155042	0.4	5.66355	5	4.42991	5	0.245673	0.4	3.552	5	3.312
35	Rodriguez-Rosales, M. P. (2008)	NHX2	544178	1	Solanum lycopersicon	Solanum	dicot	Arabidopsis thaliana	Arabidopsis	dicot	no	0	yes	none	7	liquid													0.0560748	5	0.0560748	5	0	0.4	0.04	5	0.06	5	-0.405465	0.4	5.04673	5	4.48598	5	0.117783	0.4	4.272	5	4.752
36	Yang, Q. (2009)	NHX1	832773	1	Arabidopsis thaliana	Arabidopsis	dicot	Arabidopsis thaliana	Arabidopsis	dicot	yes	0	yes	none	3	soild							98.7179	3	98.7179	3	0	0.666667
37	Yang, Q. (2009)	NHX1	832773	1	Arabidopsis thaliana	Arabidopsis	dicot	Arabidopsis thaliana	Arabidopsis	dicot	yes	220	yes	high	3	soild							23.0769	3	14.1026	3	0.492476	0.666667
38	Yang, Q. (2009)	SOS1	814729	1	Arabidopsis thaliana	Arabidopsis	dicot	Arabidopsis thaliana	Arabidopsis	dicot	yes	0	yes	none	3	soild							98.7179	3	98.7179	3	0	0.666667
39	Yang, Q. (2009)	SOS1	814729	1	Arabidopsis thaliana	Arabidopsis	dicot	Arabidopsis thaliana	Arabidopsis	dicot	yes	220	yes	high	3	soild							20.5128	3	98.7179	3	-1.57122	0.666667
40	Yang, Q. (2009)	NHX1	832773	1	Arabidopsis thaliana	Arabidopsis	dicot	Arabidopsis thaliana	Arabidopsis	dicot	yes	100	yes	low	6	soild													53.2143	3	53.5714	3	-0.00668899	0.666667							46.6667	3	44.9123	3	0.0383189	0.666667
41	Yang, Q. (2009)	SOS1	814729	1	Arabidopsis thaliana	Arabidopsis	dicot	Arabidopsis thaliana	Arabidopsis	dicot	yes	100	yes	low	6	soild													52.1622	3	54.0541	3	-0.0356272	0.666667							45.5239	3	45.0527	3	0.0104051	0.666667
42	Yang, Q. (2009)	NHX1+SOS3	832773+832494	2	Arabidopsis thaliana	Arabidopsis	dicot	Arabidopsis thaliana	Arabidopsis	dicot	yes	100	yes	low	6	soild													27.8571	3	67.1429	3	-0.879733	0.666667							52.268	3	31.5464	3	0.504926	0.666667
43	Yang, Q. (2009)	SOS1+SOS2+SOS3	814729+833502+832494	3	Arabidopsis thaliana	Arabidopsis	dicot	Arabidopsis thaliana	Arabidopsis	dicot	yes	100	yes	low	6	soild													32.8571	3	75	3	-0.825319	0.666667							55.4425	3	40.2655	3	0.319851	0.666667
44	Yang, Q. (2009)	NHX1	832773	1	Arabidopsis thaliana	Arabidopsis	dicot	Arabidopsis thaliana	Arabidopsis	dicot	yes	0	yes	none	6	soild
45	Yang, Q. (2009)	NHX1	832773	1	Arabidopsis thaliana	Arabidopsis	dicot	Arabidopsis thaliana	Arabidopsis	dicot	yes	200	yes	high	6	soild
46	Yang, Q. (2009)	SOS1	814729	1	Arabidopsis thaliana	Arabidopsis	dicot	Arabidopsis thaliana	Arabidopsis	dicot	yes	0	yes	none	6	soild
47	Yang, Q. (2009)	SOS1	814729	1	Arabidopsis thaliana	Arabidopsis	dicot	Arabidopsis thaliana	Arabidopsis	dicot	yes	200	yes	high	6	soild
48	Yang, Q. (2009)	SOS1+SOS2+SOS3	814729+833502+832494	3	Arabidopsis thaliana	Arabidopsis	dicot	Arabidopsis thaliana	Arabidopsis	dicot	yes	0	yes	none	3	soild							0.01	3	0.01	3	0	0.666667
49	Yang, Q. (2009)	SOS1+SOS2+SOS3	814729+833502+832494	3	Arabidopsis thaliana	Arabidopsis	dicot	Arabidopsis thaliana	Arabidopsis	dicot	yes	220	yes	high	3	soild							0.01	3	0.1772	3	-2.87469	0.666667
50	Yang, Q. (2009)	NHX1+SOS3	832773+832494	2	Arabidopsis thaliana	Arabidopsis	dicot	Arabidopsis thaliana	Arabidopsis	dicot	yes	0	yes	none	3	soild							0.01	3	0.01	3	0	0.666667
51	Yang, Q. (2009)	NHX1+SOS3	832773+832494	2	Arabidopsis thaliana	Arabidopsis	dicot	Arabidopsis thaliana	Arabidopsis	dicot	yes	220	yes	high	3	soild							0.1646	3	0.968354	3	-1.77208	0.666667
52	Leidi, Eduardo O. (2010)	NHX1	832773	1	Arabidopsis thaliana	Arabidopsis	dicot	Solanum lycopersicon	Solanum	dicot	no	0	no	none	21	liquid													3.825	4	3.2	4	0.178408	0.5							157.05	4	103.7	4	0.415062	0.5
53	Leidi, Eduardo O. (2010)	NHX1	832773	1	Arabidopsis thaliana	Arabidopsis	dicot	Solanum lycopersicon	Solanum	dicot	no	75	no	low	21	liquid													120.463	4	93.4	4	0.254447	0.5							55.35	4	40.8	4	0.304995	0.5
54	Leidi, Eduardo O. (2010)	NHX1	832773	1	Arabidopsis thaliana	Arabidopsis	dicot	Solanum lycopersicon	Solanum	dicot	no	150	no	high	21	liquid													199.025	4	252.7	4	-0.238773	0.5							32.25	4	19.3	4	0.513413	0.5
55	Leidi, Eduardo O. (2010)	NHX1	832773	1	Arabidopsis thaliana	Arabidopsis	dicot	Solanum lycopersicon	Solanum	dicot	no	0	no	none	30	liquid
56	Leidi, Eduardo O. (2010)	NHX1	832773	1	Arabidopsis thaliana	Arabidopsis	dicot	Solanum lycopersicon	Solanum	dicot	no	150	no	high	30	liquid
57	Leidi, Eduardo O. (2010)	NHX1	832773	1	Arabidopsis thaliana	Arabidopsis	dicot	Solanum lycopersicon	Solanum	dicot	no	0	no	none	56	liquid													3.86667	4	3.43333	4	0.118861	0.5	4.2	4	5.73333	4	-0.311213	0.5	145.2	4	124.533	4	0.153539	0.5	94.5333	4	92.1667
58	Leidi, Eduardo O. (2010)	NHX1	832773	1	Arabidopsis thaliana	Arabidopsis	dicot	Solanum lycopersicon	Solanum	dicot	no	75	no	low	56	liquid													114.467	4	106.3	4	0.0740184	0.5	63.8333	4	79.8333	4	-0.223666	0.5	49.1	4	40.8333	4	0.18436	0.5	63.6667	4	61.5333
59	Leidi, Eduardo O. (2010)	NHX1	832773	1	Arabidopsis thaliana	Arabidopsis	dicot	Solanum lycopersicon	Solanum	dicot	no	150	no	high	56	liquid													194.3	4	186.133	4	0.0429401	0.5	139.333	4	152.5	4	-0.0902955	0.5	26.8667	4	20.7667	4	0.257537	0.5	57.6333	4	52.9
60	Bhaskaran, S.（2011）	NHX1		1	Papaver glaucum	Papaver	dicot	Solanum lycopersicon	Solanum	dicot	no	0	yes	none	42	soil
61	Bhaskaran, S.（2011）	PgAVP1+ PgNHX1		2	Papaver glaucum	Papaver	dicot	Solanum lycopersicon	Solanum	dicot	no	0	yes	none	42	soil
62	Bhaskaran, S.（2011）	NHX1		1	Papaver glaucum	Papaver	dicot	Solanum lycopersicon	Solanum	dicot	no	0	yes	none	10	soild	96.6006	5	96.204	5	0.00411402	0.4
63	Bhaskaran, S.（2011）	PgAVP1+ PgNHX1		2	Papaver glaucum	Papaver	dicot	Solanum lycopersicon	Solanum	dicot	no	0	yes	none	10	soild	97.5921	5	96.204	5	0.0143256	0.4
64	Bhaskaran, S.（2011）	NHX1		1	Papaver glaucum	Papaver	dicot	Solanum lycopersicon	Solanum	dicot	no	200	yes	medium	10	soild	76.1756	5	0.226629	5	5.81748	0.4
65	Bhaskaran, S.（2011）	PgAVP1+ PgNHX1		2	Papaver glaucum	Papaver	dicot	Solanum lycopersicon	Solanum	dicot	no	200	yes	medium	10	soild	88.4703	5	0.226629	5	5.96711	0.4
66	Bhaskaran, S.（2011）	PgAVP1+ PgNHX1		2	Papaver glaucum	Papaver	dicot	Solanum lycopersicon	Solanum	dicot	no	0	yes	none	4	liquid
67	Bhaskaran, S.（2011）	PgAVP1+ PgNHX1		2	Papaver glaucum	Papaver	dicot	Solanum lycopersicon	Solanum	dicot	no	150	yes	low	4	liquid
68	Bhaskaran, S.（2011）	PgAVP1+ PgNHX1		2	Papaver glaucum	Papaver	dicot	Solanum lycopersicon	Solanum	dicot	no	300	yes	medium	4	liquid
69	Bhaskaran, S.（2011）	PgAVP1+ PgNHX1		2	Papaver glaucum	Papaver	dicot	Solanum lycopersicon	Solanum	dicot	no	600	yes	high	4	liquid
70	Bhaskaran, S.（2011）	NHX1		1	Papaver glaucum	Papaver	dicot	Solanum lycopersicon	Solanum	dicot	no	0	yes	none	4	liquid
71	Bhaskaran, S.（2011）	NHX1		1	Papaver glaucum	Papaver	dicot	Solanum lycopersicon	Solanum	dicot	no	150	yes	low	4	liquid
72	Bhaskaran, S.（2011）	NHX1		1	Papaver glaucum	Papaver	dicot	Solanum lycopersicon	Solanum	dicot	no	300	yes	medium	4	liquid
73	Bhaskaran, S.（2011）	NHX1		1	Papaver glaucum	Papaver	dicot	Solanum lycopersicon	Solanum	dicot	no	600	yes	high	4	liquid
74	Bhaskaran, S.（2011）	PgAVP1+ PgNHX1		2	Papaver glaucum	Papaver	dicot	Solanum lycopersicon	Solanum	dicot	no	0	yes	none	7	soil													0.0729858	5	0.0729858	5	0	0.4							6.20968	5	6.12903	5	0.0130721	0.4
75	Bhaskaran, S.（2011）	PgAVP1+ PgNHX1		2	Papaver glaucum	Papaver	dicot	Solanum lycopersicon	Solanum	dicot	no	200	no	medium	7	soil													1.191	5	0.351659	5	1.21988	0.4							1.32258	5	4.6129	5	-1.24927	0.4
76	Bhaskaran, S.（2011）	NHX1		1	Papaver glaucum	Papaver	dicot	Solanum lycopersicon	Solanum	dicot	no	0	yes	none	7	soil													0.0597156	5	0.0729858	5	-0.200671	0.4							6.27419	5	6.12903	5	0.0234081	0.4
77	Bhaskaran, S.（2011）	NHX1		1	Papaver glaucum	Papaver	dicot	Solanum lycopersicon	Solanum	dicot	no	200	no	medium	7	soil													0.782938	5	0.351659	5	0.800393	0.4							2.6129	5	4.6129	5	-0.568395	0.4
78	Guan, Bo.（2011）	NHX1	GU188850	1	Halostachys caspica	Halostachys	dicot	Arabidopsis thaliana	Arabidopsis	dicot	no	0	yes	none		soild	99.3333	3	1	3	4.59848	0.666667
79	Guan, Bo.（2011）	NHX1	GU188850	1	Halostachys caspica	Halostachys	dicot	Arabidopsis thaliana	Arabidopsis	dicot	no	50	yes	low		soild	93.5556	3	95.1111	3	-0.0164904	0.666667
80	Guan, Bo.（2011）	NHX1	GU188850	1	Halostachys caspica	Halostachys	dicot	Arabidopsis thaliana	Arabidopsis	dicot	no	100	yes	low		soild	38.6667	3	17.7778	3	0.777029	0.666667
81	Guan, Bo.（2011）	NHX1	GU188850	1	Halostachys caspica	Halostachys	dicot	Arabidopsis thaliana	Arabidopsis	dicot	no	0	yes	none	10	soild
82	Guan, Bo.（2011）	NHX1	GU188850	1	Halostachys caspica	Halostachys	dicot	Arabidopsis thaliana	Arabidopsis	dicot	no	100	yes	low	10	soild
83	Guan, Bo.（2011）	NHX1	GU188850	1	Halostachys caspica	Halostachys	dicot	Arabidopsis thaliana	Arabidopsis	dicot	no	150	yes	medium	10	soild
84	Guan, Bo.（2011）	NHX1	GU188850	1	Halostachys caspica	Halostachys	dicot	Arabidopsis thaliana	Arabidopsis	dicot	no	175	yes	medium	10	soild
85	Guan, Bo.（2011）	NHX1	GU188850	1	Halostachys caspica	Halostachys	dicot	Arabidopsis thaliana	Arabidopsis	dicot	no	0	no	none	10	soil
86	Guan, Bo.（2011）	NHX1	GU188850	1	Halostachys caspica	Halostachys	dicot	Arabidopsis thaliana	Arabidopsis	dicot	no	100	no	low	10	soil
87	Guan, Bo.（2011）	NHX1	GU188850	1	Halostachys caspica	Halostachys	dicot	Arabidopsis thaliana	Arabidopsis	dicot	no	200	no	high	10	soil
88	Guan, Bo.（2011）	NHX1	GU188850	1	Halostachys caspica	Halostachys	dicot	Arabidopsis thaliana	Arabidopsis	dicot	no	0	no	none	10	soil													24.2791	3	19.814	3	0.203228	0.666667							44.898	3	32.6531	3	0.318454	0.666667
89	Guan, Bo.（2011）	NHX1	GU188850	1	Halostachys caspica	Halostachys	dicot	Arabidopsis thaliana	Arabidopsis	dicot	no	100	no	low	10	soil													45.7674	3	26.2326	3	0.556572	0.666667							42.8571	3	26.2755	3	0.489235	0.666667
90	Guan, Bo.（2011）	NHX1	GU188850	1	Halostachys caspica	Halostachys	dicot	Arabidopsis thaliana	Arabidopsis	dicot	no	200	no	high	10	soil													51.3488	3	39.3488	3	0.266176	0.666667							44.1327	3	26.7857	3	0.499331	0.666667
91	Wang, X.（2011）	PtNHA1	EF440291	1	Puccinellia tenuiflora	Puccinellia	monocot	Arabidopsis thaliana	Arabidopsis	dicot	no	0	yes	none	9	soil													824.033	5	798.848	5	0.0310401	0.4	529.609	5	522.905	5	0.012739	0.4	807.263	5	703.911	5	0.136998	0.4	400	5	311.111
92	Wang, X.（2011）	PtNHA1	EF440291	1	Puccinellia tenuiflora	Puccinellia	monocot	Arabidopsis thaliana	Arabidopsis	dicot	no	100	yes	low	9	soil													1046.26	5	1621.15	5	-0.43792	0.4	750.838	5	1448.04	5	-0.65678	0.4	673.184	5	547.486	5	0.206682	0.4	311.111	5	194.444
93	Wang, X.（2011）	PtNHA1	EF440291	1	Puccinellia tenuiflora	Puccinellia	monocot	Arabidopsis thaliana	Arabidopsis	dicot	no	200	yes	high	9	soil													1275.1	5	2123.37	5	-0.50998	0.4	1079.33	5	1850.28	5	-0.538997	0.4	491.62	5	391.061	5	0.228842	0.4	213.889	5	100
94	Kobayashi, S. （2012）	PtNHA1	EF440291	1	Puccinellia tenuiflora	Puccinellia	monocot	Oryza sativa	Oryza	monocot	no	0	yes	none	3	liquid													2.18978	3	3.94161	3	-0.587787	0.666667	4.74453	3	3.94161	3	0.185403	0.666667	30.7914	3	26.4748	3	0.15104	0.666667	15.2229	3	13.8319
95	Kobayashi, S. （2012）	PtNHA1	EF440291	1	Puccinellia tenuiflora	Puccinellia	monocot	Oryza sativa	Oryza	monocot	no	100	yes	medium	3	liquid													18.1022	3	53.4307	3	-1.08235	0.666667	18.5401	3	16.8613	3	0.0949166	0.666667	21.199	3	11.223	3	0.635989	0.666667	4.18446	3	1.83631
96	Kobayashi, S. （2012）	PutNHX	AB628206	1	Puccinellia tenuiflora	Puccinellia	monocot	Oryza sativa	Oryza	monocot	no	0	yes	none	3	liquid													1.9708	3	3.94161	3	-0.693147	0.666667	5.0365	3	3.94161	3	0.245122	0.666667	29.7842	3	26.4748	3	0.117783	0.666667	16.408	3	13.8319
97	Kobayashi, S. （2012）	PutNHX	AB628206	1	Puccinellia tenuiflora	Puccinellia	monocot	Oryza sativa	Oryza	monocot	no	100	yes	medium	3	liquid													18.3942	3	53.4307	3	-1.06635	0.666667	19.5985	3	16.8613	3	0.150433	0.666667	18.4173	3	11.223	3	0.495321	0.666667	4.73897	3	1.83631
98	Liu, L.(2012)	NHX1	DQ303231	1	Karelinia caspica	Karelinia	dicot	Karelinia caspica	Karelinia	dicot	yes	0	yes	none	14	soil
99	Liu, L.(2012)	NHX1	DQ303231	1	Karelinia caspica	Karelinia	dicot	Karelinia caspica	Karelinia	dicot	yes	300	yes	medium	14	soil
100	Liu, L.(2012)	NHX1	DQ303231	1	Karelinia caspica	Karelinia	dicot	Karelinia caspica	Karelinia	dicot	yes	0	yes	none	2	liquid
101	Liu, L.(2012)	NHX1	DQ303231	1	Karelinia caspica	Karelinia	dicot	Karelinia caspica	Karelinia	dicot	yes	200	yes	medium	2	liquid
102	Liu, L.(2012)	NHX1	DQ303231	1	Karelinia caspica	Karelinia	dicot	Karelinia caspica	Karelinia	dicot	yes	400	yes	high	2	liquid
103	Liu, L.(2012)	NHX1	DQ303231	1	Karelinia caspica	Karelinia	dicot	Karelinia caspica	Karelinia	dicot	yes	0	yes	none	30	soild
104	Liu, L.(2012)	NHX1	DQ303231	1	Karelinia caspica	Karelinia	dicot	Karelinia caspica	Karelinia	dicot	yes	100	yes	low	30	soild
105	Liu, L.(2012)	NHX1	DQ303231	1	Karelinia caspica	Karelinia	dicot	Karelinia caspica	Karelinia	dicot	yes	150	yes	low	30	soild
106	Liu, L.(2012)	NHX1	DQ303231	1	Karelinia caspica	Karelinia	dicot	Karelinia caspica	Karelinia	dicot	yes	200	yes	medium	30	soild
107	Liu, L.(2012)	NHX2	DQ304690	1	Karelinia caspica	Karelinia	dicot	Karelinia caspica	Karelinia	dicot	yes	0	yes	none	14	soild
108	Liu, L.(2012)	NHX2	DQ304690	1	Karelinia caspica	Karelinia	dicot	Karelinia caspica	Karelinia	dicot	yes	200	yes	medium	14	soild
109	Yadav, Narendra Singh.(2012)	SOS1		1	Salicornia brachiata	Salicornia	dicot	Nicotiana tabacum	Nicotiana	dicot	no	0	yes	none	15	liquid
110	Yadav, Narendra Singh.(2012)	SOS1		1	Salicornia brachiata	Salicornia	dicot	Nicotiana tabacum	Nicotiana	dicot	no	100	yes	low	15	liquid
111	Yadav, Narendra Singh.(2012)	SOS1		1	Salicornia brachiata	Salicornia	dicot	Nicotiana tabacum	Nicotiana	dicot	no	200	yes	medium	15	liquid
112	Yadav, Narendra Singh.(2012)	SOS1		1	Salicornia brachiata	Salicornia	dicot	Nicotiana tabacum	Nicotiana	dicot	no	300	yes	high	15	liquid
113	Yadav, Narendra Singh.(2012)	SOS1		1	Salicornia brachiata	Salicornia	dicot	Nicotiana tabacum	Nicotiana	dicot	no	0	yes	none	15	soild	92.4224	2	88.6957	2	0.0411581	1
114	Yadav, Narendra Singh.(2012)	SOS1		1	Salicornia brachiata	Salicornia	dicot	Nicotiana tabacum	Nicotiana	dicot	no	50	yes	low	15	soild	97.8882	2	90.9317	2	0.0737176	1
115	Yadav, Narendra Singh.(2012)	SOS1		1	Salicornia brachiata	Salicornia	dicot	Nicotiana tabacum	Nicotiana	dicot	no	100	yes	low	15	soild	96.1491	2	85.7143	2	0.11488	1
116	Yadav, Narendra Singh.(2012)	SOS1		1	Salicornia brachiata	Salicornia	dicot	Nicotiana tabacum	Nicotiana	dicot	no	150	yes	medium	15	soild	94.1615	2	86.4596	2	0.0853337	1
117	Yadav, Narendra Singh.(2012)	SOS1		1	Salicornia brachiata	Salicornia	dicot	Nicotiana tabacum	Nicotiana	dicot	no	200	yes	medium	15	soild	95.1553	2	64.8447	2	0.383515	1
118	Yadav, Narendra Singh.(2012)	SOS1		1	Salicornia brachiata	Salicornia	dicot	Nicotiana tabacum	Nicotiana	dicot	no	0	yes	none	30	soild													4.49438	2	6.74157	2	-0.405465	1	3.70457	2	4.55334	2	-0.206292	1	54.6139	2	51.4124	2	0.0604091	1	26.6949	2	21.9492
119	Yadav, Narendra Singh.(2012)	SOS1		1	Salicornia brachiata	Salicornia	dicot	Nicotiana tabacum	Nicotiana	dicot	no	100	yes	low	30	soild													28.764	2	51.9101	2	-0.590387	1	39.2616	2	54.8772	2	-0.334851	1	21.0923	2	20.339	2	0.0363676	1	15.8192	2	9.49153
120	Yadav, Narendra Singh.(2012)	SOS1		1	Salicornia brachiata	Salicornia	dicot	Nicotiana tabacum	Nicotiana	dicot	no	200	yes	medium	30	soild													71.236	2	97.0787	2	-0.309524	1	51.4635	2	73.5582	2	-0.357204	1	23.3522	2	13.5593	2	0.543615	1	11.4689	2	4.54802
121	Li, Q.(2014)	SOS1	KC410809	1	Helianthus tuberosus	Helianthus	dicot	Oryza sativa	Oryza	monocot	no	1	yes	low	21	liquid													3.73563	3	4.5977	3	-0.207639	0.666667	4.74576	3	5.08475	3	-0.0689929	0.666667	28.4952	3	26.7429	3	0.0634696	0.666667	24.4	3	24.8571
122	Li, Q.(2014)	SOS1	KC410809	1	Helianthus tuberosus	Helianthus	dicot	Oryza sativa	Oryza	monocot	no	50	yes	medium	21	liquid													6.80077	3	9.33908	3	-0.317173	0.666667	11.4124	3	13.2203	3	-0.147053	0.666667	19.2762	3	13.4857	3	0.35724	0.666667	18.5143	3	15.9429
123	Li, Q.(2014)	SOS1	KC410809	1	Helianthus tuberosus	Helianthus	dicot	Oryza sativa	Oryza	monocot	no	100	yes	high	21	liquid													16.954	3	20.8333	3	-0.206049	0.666667	15.0659	3	17.2881	3	-0.137586	0.666667	15.619	3	11.2	3	0.332577	0.666667	5.14286	3	2.22857
124	Ma, D. M.(2014)	SOS1+SOS2+SOS3	814729+833502+832494	3	Arabidopsis thaliana	Arabidopsis	dicot	Festuca arundinacea	Festuca	monocot	no	0	yes	none	7	soil													12.6452	2	13.0968	2	-0.0350913	1							10.3922	2	8.82353	2	0.163629	1
125	Ma, D. M.(2014)	SOS1+SOS2+SOS3	814729+833502+832494	3	Arabidopsis thaliana	Arabidopsis	dicot	Festuca arundinacea	Festuca	monocot	no	350	yes	high	7	soil													19.4194	2	30.0323	2	-0.436002	1							23.3333	2	11.1765	2	0.736072	1
126	Moghaieb, R. E.(2014)	NHX1	832773	1	Arabidopsis thaliana	Arabidopsis	dicot	Triticum aestivum	Triticum	monocot	no	0	yes	none	10	soil													2.625	2	2.32	1	0.123514	1.5							1.635	2	1.5	1	0.0861777	1.5
127	Moghaieb, R. E.(2014)	NHX1	832773	1	Arabidopsis thaliana	Arabidopsis	dicot	Triticum aestivum	Triticum	monocot	no	350	yes	high	10	soil													5.77	2	5.14	1	0.115619	1.5							1.195	2	1.12	1	0.0648175	1.5
128	Song, Aiping.(2014)	SOS1+ICE1	814729	2	Dendranthema morifolium	Dendranthema	dicot	Dendranthema morifolium	Dendranthema	dicot	yes	200	yes	medium	1.5	soil							0.748101	2	0.440506	2	0.529614	1
129	Song, Aiping.(2014)	SOS1+ICE1	814729	2	Dendranthema morifolium	Dendranthema	dicot	Dendranthema morifolium	Dendranthema	dicot	yes	200	yes	medium	8	soil													25.6369	2	37.0064	2	-0.367056	1	26.0256	2	44.4231	2	0.585859	1	52.4841	2	39.7452	2	0.27802	1	6.6242	2	5.6051
130	Apse, M. P.(1999)	NHX1	832773	1	Arabidopsis thaliana	Arabidopsis	dicot	Arabidopsis thaliana	Arabidopsis	dicot	yes	0	yes	none	16	soil													1.17647	4	0.941176	4	0.223144	0.5
131	Apse, M. P.(1999)	NHX1	832773	1	Arabidopsis thaliana	Arabidopsis	dicot	Arabidopsis thaliana	Arabidopsis	dicot	yes	200	yes	medium	16	soil													2.86275	4	2.11765	4	0.301475	0.5
132	Li, J. Y.(2007)	NHX1	AY261806	1	Suaeda salsa	Suaeda	dicot	Arabidopsis thaliana	Arabidopsis	dicot	no	0	yes	none	7	soil													15.1079	2	15.1079	2	0	1
133	Li, J. Y.(2007)	NHX1	AY261806	1	Suaeda salsa	Suaeda	dicot	Arabidopsis thaliana	Arabidopsis	dicot	no	200	yes	medium	7	soil													50.3597	2	58.4173	2	-0.14842	1
134	Qiao, Wei Hua.(2007)	NHX1	AF507044	1	Agropyron elongatum	Agropyron	monocot	Arabidopsis thaliana	Arabidopsis	dicot	no	0	yes	none	30	soild							1	5	1	5	0	0.4
135	Qiao, Wei Hua.(2007)	NHX1	AF507044	1	Agropyron elongatum	Agropyron	monocot	Arabidopsis thaliana	Arabidopsis	dicot	no	100	yes	low	30	soild							0.942739	5	0.820112	5	0.139349	0.4
136	Qiao, Wei Hua.(2007)	NHX1	AF507044	1	Agropyron elongatum	Agropyron	monocot	Arabidopsis thaliana	Arabidopsis	dicot	no	200	yes	medium	30	soild							0.881426	5	0.163177	5	1.6867	0.4
137	Rajagopal, Divya.(2007)	NHX1	HQ283439	1	Pennisetum glaucum	Pennisetum	monocot	Brassica juncea	Brassica	dicot	no	100	yes	low	7	soild
138	Rajagopal, Divya.(2007)	NHX1	HQ283439	1	Pennisetum glaucum	Pennisetum	monocot	Brassica juncea	Brassica	dicot	no	0	yes	none	7	soild
139	Rajagopal, Divya.(2007)	NHX1	HQ283439	1	Pennisetum glaucum	Pennisetum	monocot	Brassica juncea	Brassica	dicot	no	0	yes	none	10	liquid
140	Rajagopal, Divya.(2007)	NHX1	HQ283439	1	Pennisetum glaucum	Pennisetum	monocot	Brassica juncea	Brassica	dicot	no	75	yes	low	10	liquid
141	Rajagopal, Divya.(2007)	NHX1	HQ283439	1	Pennisetum glaucum	Pennisetum	monocot	Brassica juncea	Brassica	dicot	no	125	yes	low	10	liquid
142	Rajagopal, Divya.(2007)	NHX1	HQ283439	1	Pennisetum glaucum	Pennisetum	monocot	Brassica juncea	Brassica	dicot	no	250	yes	medium	10	liquid
143	Rajagopal, Divya.(2007)	NHX1	HQ283439	1	Pennisetum glaucum	Pennisetum	monocot	Brassica juncea	Brassica	dicot	no	300	yes	medium	10	liquid
144	Rajagopal, Divya.(2007)	NHX1	HQ283439	1	Pennisetum glaucum	Pennisetum	monocot	Brassica juncea	Brassica	dicot	no	500	yes	high	10	liquid
145	Rajagopal, Divya.(2007)	NHX1	HQ283439	1	Pennisetum glaucum	Pennisetum	monocot	Brassica juncea	Brassica	dicot	no	750	yes	high	10	liquid
146	Zhao J.(2007)	NHX1	832773	1	Arabidopsis thaliana	Arabidopsis	dicot	Festuca arundinacea	Festuca	monocot	no	0	yes	none	7	soild	98.5	1	98	1	0.00508907	2
147	Zhao J.(2007)	NHX1	832773	1	Arabidopsis thaliana	Arabidopsis	dicot	Festuca arundinacea	Festuca	monocot	no	50	yes	low	7	soild	89.5	1	70	1	0.245743	2
148	Zhao J.(2007)	NHX1	832773	1	Arabidopsis thaliana	Arabidopsis	dicot	Festuca arundinacea	Festuca	monocot	no	100	yes	low	7	soild	81	1	57	1	0.351398	2
149	Zhao J.(2007)	NHX1	832773	1	Arabidopsis thaliana	Arabidopsis	dicot	Festuca arundinacea	Festuca	monocot	no	150	yes	medium	7	soild	67	1	43	1	0.443493	2
150	Zhao J.(2007)	NHX1	832773	1	Arabidopsis thaliana	Arabidopsis	dicot	Festuca arundinacea	Festuca	monocot	no	200	yes	medium	7	soild	62	1	26	1	0.869038	2
151	Zhao J.(2007)	NHX1	832773	1	Arabidopsis thaliana	Arabidopsis	dicot	Festuca arundinacea	Festuca	monocot	no	300	yes	high	7	soild	30.5	1	19	1	0.473288	2
152	Zhao J.(2007)	NHX1	832773	1	Arabidopsis thaliana	Arabidopsis	dicot	Festuca arundinacea	Festuca	monocot	no	0	yes	none	30	liquid
153	Zhao J.(2007)	NHX1	832773	1	Arabidopsis thaliana	Arabidopsis	dicot	Festuca arundinacea	Festuca	monocot	no	200	yes	medium	30	liquid													5.11243	3	4.36686	3	0.157629	0.666667	3.00442	3	6.47345	3	-0.767623	0.666667	2.09052	3	2.02586	3	0.0314162	0.666667	2.46429	3	1.55357
154	Zhao J.(2007)	NHX1	832773	1	Arabidopsis thaliana	Arabidopsis	dicot	Festuca arundinacea	Festuca	monocot	no	100	yes	low	30	liquid													4.40237	3	3.69231	3	0.175891	0.666667	2.32301	3	4.0885	3	-0.565314	0.666667	3.14655	3	3.7069	3	-0.163888	0.666667	4.15179	3	1.58036
155	Chen, LH.(2008)	NHX1	832773	1	Arabidopsis thaliana	Arabidopsis	dicot	Fagopyrum esculentum	Fagopyrum	dicot	no	0	yes	none	3	soild													1.83673	3	1.5102	3	0.195745	0.666667	104.938	3	104.938	3	0	0.666667	25.3165	3	90.2954	3	-1.27163	0.666667	16.4315	3	26.1411
156	Chen, LH.(2008)	NHX1	832773	1	Arabidopsis thaliana	Arabidopsis	dicot	Fagopyrum esculentum	Fagopyrum	dicot	no	50	yes	low	3	soild													5.42857	3	2.53061	3	0.763215	0.666667	144.033	3	152.263	3	-0.0555699	0.666667	27.4262	3	86.9198	3	-1.15349	0.666667	18.1743	3	25.7676
157	Chen, LH.(2008)	NHX1	832773	1	Arabidopsis thaliana	Arabidopsis	dicot	Fagopyrum esculentum	Fagopyrum	dicot	no	100	yes	medium	3	soild													8.65306	3	3.87755	3	0.802709	0.666667	211.934	3	174.897	3	0.192078	0.666667	34.1772	3	75.5274	3	-0.792937	0.666667	20.4149	3	25.3942
158	Chen, LH.(2008)	NHX1	832773	1	Arabidopsis thaliana	Arabidopsis	dicot	Fagopyrum esculentum	Fagopyrum	dicot	no	200	yes	high	3	soild													7.06122	3	4.65306	3	0.417093	0.666667	448.56	3	201.646	3	0.799528	0.666667	23.2068	3	29.5359	3	-0.241162	0.666667	17.4274	3	24.2739
159	Chen, LH.(2008)	NHX1	832773	1	Arabidopsis thaliana	Arabidopsis	dicot	Fagopyrum esculentum	Fagopyrum	dicot	no	0	yes	none	14	soil
160	Chen, LH.(2008)	NHX1	832773	1	Arabidopsis thaliana	Arabidopsis	dicot	Fagopyrum esculentum	Fagopyrum	dicot	no	50	yes	low	14	soil
161	Chen, LH.(2008)	NHX1	832773	1	Arabidopsis thaliana	Arabidopsis	dicot	Fagopyrum esculentum	Fagopyrum	dicot	no	100	yes	medium	14	soil
162	Duan,X.(2009)	NHX1	832773	1	Arabidopsis thaliana	Arabidopsis	dicot	Nicotiana tabacum	Nicotiana	dicot	no	100	yes	low	10	soild	68.2927	3	53.1707	3	0.250295	0.666667
163	Duan,X.(2009)	NHX1	832773	1	Arabidopsis thaliana	Arabidopsis	dicot	Nicotiana tabacum	Nicotiana	dicot	no	150	yes	medium	10	soild	47.8049	3	31.7073	3	0.41058	0.666667
164	Duan,X.(2009)	NHX1	832773	1	Arabidopsis thaliana	Arabidopsis	dicot	Nicotiana tabacum	Nicotiana	dicot	no	200	yes	medium	10	soild	13.6585	3	5.36585	3	0.934309	0.666667
165	Duan,X.(2009)	NHX1+betA	832773	2	Arabidopsis thaliana	Arabidopsis	dicot	Nicotiana tabacum	Nicotiana	dicot	no	100	yes	low	10	soild	71.7073	3	53.1707	3	0.299085	0.666667
166	Duan,X.(2009)	NHX1+betA	832773	2	Arabidopsis thaliana	Arabidopsis	dicot	Nicotiana tabacum	Nicotiana	dicot	no	150	yes	medium	10	soild	54.1463	3	31.7073	3	0.535143	0.666667
167	Duan,X.(2009)	NHX1+betA	832773	2	Arabidopsis thaliana	Arabidopsis	dicot	Nicotiana tabacum	Nicotiana	dicot	no	200	yes	medium	10	soild	18.5366	3	5.36585	3	1.23969	0.666667
168	Duan,X.(2009)	NHX1	832773	1	Arabidopsis thaliana	Arabidopsis	dicot	Nicotiana tabacum	Nicotiana	dicot	no	0	yes	none	60	soild
169	Duan,X.(2009)	NHX1	832773	1	Arabidopsis thaliana	Arabidopsis	dicot	Nicotiana tabacum	Nicotiana	dicot	no	150	yes	medium	60	soild
170	Duan,X.(2009)	NHX1	832773	1	Arabidopsis thaliana	Arabidopsis	dicot	Nicotiana tabacum	Nicotiana	dicot	no	200	yes	medium	60	soild
171	Duan,X.(2009)	NHX1	832773	1	Arabidopsis thaliana	Arabidopsis	dicot	Nicotiana tabacum	Nicotiana	dicot	no	250	yes	high	60	soild
172	Duan,X.(2009)	NHX1+betA	832773	2	Arabidopsis thaliana	Arabidopsis	dicot	Nicotiana tabacum	Nicotiana	dicot	no	0	yes	none	60	soild
173	Duan,X.(2009)	NHX1+betA	832773	2	Arabidopsis thaliana	Arabidopsis	dicot	Nicotiana tabacum	Nicotiana	dicot	no	150	yes	medium	60	soild
174	Duan,X.(2009)	NHX1+betA	832773	2	Arabidopsis thaliana	Arabidopsis	dicot	Nicotiana tabacum	Nicotiana	dicot	no	200	yes	medium	60	soild
175	Duan,X.(2009)	NHX1+betA	832773	2	Arabidopsis thaliana	Arabidopsis	dicot	Nicotiana tabacum	Nicotiana	dicot	no	250	yes	high	60	soild
176	Duan,X.(2009)	NHX1	832773	1	Arabidopsis thaliana	Arabidopsis	dicot	Nicotiana tabacum	Nicotiana	dicot	no	0	yes	none	2	soild													0.355556	3	0.305556	3	0.15155	0.666667							1.41429	3	1.31429	3	0.0733313	0.666667
177	Duan,X.(2009)	NHX1	832773	1	Arabidopsis thaliana	Arabidopsis	dicot	Nicotiana tabacum	Nicotiana	dicot	no	200	yes	medium	2	soild													1.16667	3	0.827778	3	0.343161	0.666667							0.914286	3	0.757143	3	0.188591	0.666667
178	Duan,X.(2009)	NHX1+betA	832773	2	Arabidopsis thaliana	Arabidopsis	dicot	Nicotiana tabacum	Nicotiana	dicot	no	0	yes	none	2	soild													0.338889	3	0.305556	3	0.103541	0.666667							1.42857	3	1.31429	3	0.0833816	0.666667
179	Duan,X.(2009)	NHX1+betA	832773	2	Arabidopsis thaliana	Arabidopsis	dicot	Nicotiana tabacum	Nicotiana	dicot	no	200	yes	medium	2	soild													1.11111	3	0.827778	3	0.294371	0.666667							0.878571	3	0.757143	3	0.148745	0.666667
180	Asif, M. A.(2011)	NHX1	832773	1	Arabidopsis thaliana	Arabidopsis	dicot	Arachis hypogaea	Arachis	dicot	no	0	yes	none		soil													3.22	3	2.9	3	0.104671	0.666667							60.29	3	50.33	3	0.180565	0.666667
181	Asif, M. A.(2011)	NHX1	832773	1	Arabidopsis thaliana	Arabidopsis	dicot	Arachis hypogaea	Arachis	dicot	no	50	yes	low	4	soil													4.48	3	6.56	3	-0.381368	0.666667							46.34	3	30.08	3	0.432145	0.666667
182	Asif, M. A.(2011)	NHX1	832773	1	Arabidopsis thaliana	Arabidopsis	dicot	Arachis hypogaea	Arachis	dicot	no	200	no	high	12	soil													5.49	3	8.11	3	-0.39017	0.666667							40.63	3	22.49	3	0.591436	0.666667
183	Jha, Anupama.(2011)	NHX1	EU628680	1	Salicornia brachiata	Salicornia	dicot	Nicotiana tabacum	Nicotiana	dicot	no	0	yes	none	30	soild
184	Jha, Anupama.(2011)	NHX1	EU628680	1	Salicornia brachiata	Salicornia	dicot	Nicotiana tabacum	Nicotiana	dicot	no	100	yes	low	30	soild
185	Jha, Anupama.(2011)	NHX1	EU628680	1	Salicornia brachiata	Salicornia	dicot	Nicotiana tabacum	Nicotiana	dicot	no	200	yes	medium	30	soild
186	Jha, Anupama.(2011)	NHX1	EU628680	1	Salicornia brachiata	Salicornia	dicot	Nicotiana tabacum	Nicotiana	dicot	no	300	yes	high	30	soild
187	Li, M. R.（2011）	NHX5	841878	1	Arabidopsis thaliana	Arabidopsis	dicot	Oryza sativa	Oryza	monocot	no	0	yes	none		soil
188	Li, M. R.（2011）	NHX5	841878	1	Arabidopsis thaliana	Arabidopsis	dicot	Oryza sativa	Oryza	monocot	no	200	yes	high	4	soil
189	Li, M. R.（2011）	NHX5	841878	1	Arabidopsis thaliana	Arabidopsis	dicot	Oryza sativa	Oryza	monocot	no	150	yes	medium	8	soil
190	Li, M. R.（2011）	NHX5	841878	1	Arabidopsis thaliana	Arabidopsis	dicot	Oryza sativa	Oryza	monocot	no	100	yes	low	14	soil
191	Li, M. R.（2011）	NHX5	841878	1	Arabidopsis thaliana	Arabidopsis	dicot	Oryza sativa	Oryza	monocot	no	100	yes	low	7	soil													38.2231	2	23.9669	2	0.466766	1							30.0787	2	17.0079	2	0.570142	1
192	Li, M. R.（2011）	NHX5	841878	1	Arabidopsis thaliana	Arabidopsis	dicot	Oryza sativa	Oryza	monocot	no	0	yes	none	7	soil													3.30579	2	2.89256	2	0.133531	1							27.0866	2	26.7717	2	0.011696	1
193	Yang, D. H. (2012)	NHX1		1	Caragana korshinskii	Caragana	dicot	Atsos3-1 mutant	Arabidopsis	dicot	no	100	yes	low	14	soild
194	Yang, D. H. (2012)	NHX1--		<1	Caragana korshinskii	Caragana	dicot	Atsos3-1 mutant	Arabidopsis	dicot	no	100	yes	low	14	soild
195	Yue, Y. S.(2012)	SOS1	814729	1	Arabidopsis thaliana	Arabidopsis	dicot	Nicotiana tabacum	Nicotiana	dicot	no	300	no	high	24	soil
196	Zhang, H.(2012)	NHX1	EF396235	1	Dendranthema morifolium	Dendranthema	dicot	Arabidopsis thaliana	Arabidopsis	dicot	no	0	yes	none	12	soild
197	Zhang, H.(2012)	NHX1	EF396235	1	Dendranthema morifolium	Dendranthema	dicot	Arabidopsis thaliana	Arabidopsis	dicot	no	50	yes	low	12	soild
198	Zhang, H.(2012)	NHX1	EF396235	1	Dendranthema morifolium	Dendranthema	dicot	Arabidopsis thaliana	Arabidopsis	dicot	no	75	yes	low	12	soild
199	Zhang, H.(2012)	NHX1	EF396235	1	Dendranthema morifolium	Dendranthema	dicot	Arabidopsis thaliana	Arabidopsis	dicot	no	0	yes	none	20	soil
200	Zhang, H.(2012)	NHX1	EF396235	1	Dendranthema morifolium	Dendranthema	dicot	Arabidopsis thaliana	Arabidopsis	dicot	no	100	yes	medium	20	soil
201	Bao, Ai-Ke.(2014)	NHX+VP1-1	EU103624+EU103625	2	Zygophyllum xanthoxylum	Zygophyllum	dicot	Lotus corniculatus	Lotus	dicot	no	0	yes	none	10	soil													0.208861	6	0.123418	6	0.526093	0.333333	0.35625	6	0.24375	6	0.37949	0.333333	1.2	6	1.0875	6	0.0984401	0.333333	0.950311	6	0.875776
202	Bao, Ai-Ke.(2014)	NHX+VP1-1	EU103624+EU103625	2	Zygophyllum xanthoxylum	Zygophyllum	dicot	Lotus corniculatus	Lotus	dicot	no	100	no	low	10	soil													0.560127	6	0.256329	6	0.781701	0.333333	0.5625	6	0.271875	6	0.727049	0.333333	1.10625	6	0.721875	6	0.426879	0.333333	0.903727	6	0.689441
203	Bao, Ai-Ke.(2014)	NHX+VP1-1	EU103624+EU103625	2	Zygophyllum xanthoxylum	Zygophyllum	dicot	Lotus corniculatus	Lotus	dicot	no	200	no	high	10	soil													0.920886	6	0.379747	6	0.885832	0.333333	1.21875	6	0.46875	6	0.955511	0.333333	0.984375	6	0.45	6	0.782759	0.333333	0.838509	6	0.391304
204	Feki, Kaouthar.(2014)	SOS1	EU552490	1	Triticum durum	Triticum	monocot	Arabidopsis thaliana	Arabidopsis	dicot	no	0	yes	none	10	soild
205	Feki, Kaouthar.(2014)	SOS1	EU552490	1	Triticum durum	Triticum	monocot	Arabidopsis thaliana	Arabidopsis	dicot	no	25	yes	medium	10	soild
206	Feki, Kaouthar.(2014)	SOS1	EU552490	1	Triticum durum	Triticum	monocot	Arabidopsis thaliana	Arabidopsis	dicot	no	35	yes	medium	10	soild
207	Feki, Kaouthar.(2014)	SOS1	EU552490	1	Triticum durum	Triticum	monocot	Arabidopsis thaliana	Arabidopsis	dicot	no	75	yes	high	10	soild
208	Feki, Kaouthar.(2014)	SOS1D972		1	Triticum durum	Triticum	monocot	Arabidopsis thaliana	Arabidopsis	dicot	no	0	yes	none	10	soild
209	Feki, Kaouthar.(2014)	SOS1D972		1	Triticum durum	Triticum	monocot	Arabidopsis thaliana	Arabidopsis	dicot	no	25	yes	medium	10	soild
210	Feki, Kaouthar.(2014)	SOS1D972		1	Triticum durum	Triticum	monocot	Arabidopsis thaliana	Arabidopsis	dicot	no	35	yes	medium	10	soild
211	Feki, Kaouthar.(2014)	SOS1D972		1	Triticum durum	Triticum	monocot	Arabidopsis thaliana	Arabidopsis	dicot	no	75	yes	high	10	soild
212	Feki, Kaouthar.(2014)	SOS1	EU552490	1	Triticum durum	Triticum	monocot	Arabidopsis thaliana	Arabidopsis	dicot	no	0	yes	none	13	liquid													0.384615	5	0.14359	5	0.985284	0.4	0.203846	5	0.169231	5	0.186102	0.4	0.972152	5	1.09367	5	-0.117783	0.4	1.22532	5	1.20506
213	Feki, Kaouthar.(2014)	SOS1	EU552490	1	Triticum durum	Triticum	monocot	Arabidopsis thaliana	Arabidopsis	dicot	no	5	yes	low	13	liquid													0.430769	5	0.133333	5	1.17272	0.4	0.765385	5	0.969231	5	-0.236124	0.4	0.516456	5	0.303797	5	0.530628	0.4	0.283544	5	0.192405
214	Feki, Kaouthar.(2014)	SOS1D972		1	Triticum durum	Triticum	monocot	Arabidopsis thaliana	Arabidopsis	dicot	no	0	yes	none	13	liquid													0.119654	5	0.14359	5	-0.182355	0.4	0.153846	5	0.169231	5	-0.0953102	0.4	0.968354	5	1.09367	5	-0.121697	0.4	1.13924	5	1.20506
215	Feki, Kaouthar.(2014)	SOS1D972		1	Triticum durum	Triticum	monocot	Arabidopsis thaliana	Arabidopsis	dicot	no	5	yes	low	13	liquid													0.214657	5	0.133333	5	0.47619	0.4	0.25	5	0.969231	5	-1.35504	0.4	0.805063	5	0.303797	5	0.97456	0.4	0.567089	5	0.192405
216	Nie, W. X..(2014)	SOS1	JQ287499	1	Glycine max	Glycine	dicot	Arabidopsis thaliana	Arabidopsis	dicot	no	0	yes	none	7	soild	96.6337	2	97.0297	2	-0.00408999	1
217	Nie, W. X..(2014)	SOS1	JQ287499	1	Glycine max	Glycine	dicot	Arabidopsis thaliana	Arabidopsis	dicot	no	0	yes	none	7	soild	95.4455	2	95.0495	2	0.00415801	1
218	Nie, W. X..(2014)	SOS1	JQ287499	1	Glycine max	Glycine	dicot	Arabidopsis thaliana	Arabidopsis	dicot	no	150	yes	medium	7	soild	32.4752	2	29.3069	2	0.102654	1
219	Nie, W. X..(2014)	SOS1	JQ287499	1	Glycine max	Glycine	dicot	Arabidopsis thaliana	Arabidopsis	dicot	no	150	yes	medium	7	soild	21.3861	2	6.73267	2	1.15577	1
220	Nie, W. X..(2014)	SOS1	JQ287499	1	Glycine max	Glycine	dicot	Arabidopsis thaliana	Arabidopsis	dicot	no	0	yes	none	7	soild													0.0628205	2	0.0628205	2	0	1	0.0246914	2	0.0592593	2	-0.875469	1
221	Nie, W. X..(2014)	SOS1	JQ287499	1	Glycine max	Glycine	dicot	Arabidopsis thaliana	Arabidopsis	dicot	no	0	yes	none	7	soild													0.0628205	2	0.0897436	2	-0.356675	1	0.0592593	2	0.0592593	2	0	1
222	Nie, W. X..(2014)	SOS1	JQ287499	1	Glycine max	Glycine	dicot	Arabidopsis thaliana	Arabidopsis	dicot	no	150	yes	medium	7	soild													0.323077	2	0.628205	2	-0.664976	1	0.232099	2	0.395062	2	-0.531879	1
223	Nie, W. X..(2014)	SOS1	JQ287499	1	Glycine max	Glycine	dicot	Arabidopsis thaliana	Arabidopsis	dicot	no	150	yes	medium	7	soild													0.664103	2	1.10385	2	-0.508119	1	0.528395	2	0.666667	2	-0.232446	1
224	Wang, W. Q.(2007)	NHX4	819811	1	Arabidopsis thaliana	Arabidopsis	dicot	Arabidopsis thaliana	Arabidopsis	dicot	yes	0	yes	none	14	soild	85.4331	4	85.8268	4	-0.00459771	0.5
225	Wang, W. Q.(2007)	NHX4	819811	1	Arabidopsis thaliana	Arabidopsis	dicot	Arabidopsis thaliana	Arabidopsis	dicot	yes	150	yes	medium	14	soild	83.0709	4	74.8031	4	0.104834	0.5
226	Wang, W. Q.(2007)	NHX4	819811	1	Arabidopsis thaliana	Arabidopsis	dicot	Arabidopsis thaliana	Arabidopsis	dicot	yes	175	yes	medium	14	soild	76.378	4	57.4803	4	0.284252	0.5
227	Wang, W. Q.(2007)	NHX4	819811	1	Arabidopsis thaliana	Arabidopsis	dicot	Arabidopsis thaliana	Arabidopsis	dicot	yes	200	yes	high	14	soild	68.5039	4	45.6693	4	0.405465	0.5
228	Wang, W. Q.(2007)	NHX4	819811	1	Arabidopsis thaliana	Arabidopsis	dicot	Arabidopsis thaliana	Arabidopsis	dicot	yes	225	yes	high	14	soild	68.1102	4	37.7953	4	0.588943	0.5
229	Zhao, Y. W.(2008)	NHX1	832773	1	Arabidopsis thaliana	Arabidopsis	dicot	Astragalus melilotoides	Astragalus	dicot	no	0	yes	none	1	liquid													0.411276	2	0.409913	2	0.0033188	1							20.3785	2	19.8071	2	0.0284379	1
230	Zhao, Y. W.(2008)	NHX1	832773	1	Arabidopsis thaliana	Arabidopsis	dicot	Astragalus melilotoides	Astragalus	dicot	no	50	yes	low	1	liquid													0.73728	2	0.709172	2	0.0388699	1							36.5735	2	32.9239	2	0.105123	1
231	Zhao, Y. W.(2008)	NHX1	832773	1	Arabidopsis thaliana	Arabidopsis	dicot	Astragalus melilotoides	Astragalus	dicot	no	100	yes	low	1	liquid													1.07809	2	1.04252	2	0.0335485	1							42.4352	2	38.5618	2	0.095715	1
232	Zhao, Y. W.(2008)	NHX1	832773	1	Arabidopsis thaliana	Arabidopsis	dicot	Astragalus melilotoides	Astragalus	dicot	no	150	yes	medium	1	liquid													1.50622	2	1.33028	2	0.124219	1							52.9101	2	45.3058	2	0.155159	1
233	Zhao, Y. W.(2008)	NHX1	832773	1	Arabidopsis thaliana	Arabidopsis	dicot	Astragalus melilotoides	Astragalus	dicot	no	200	yes	medium	1	liquid													2.14257	2	1.92505	2	0.107054	1							40.3801	2	31.1659	2	0.259012	1
234	Zhao, Y. W.(2008)	NHX1	832773	1	Arabidopsis thaliana	Arabidopsis	dicot	Astragalus melilotoides	Astragalus	dicot	no	250	yes	high	1	liquid													2.84715	2	2.5084	2	0.126675	1							32.8344	2	20.1026	2	0.49063	1
235	Zhou, G.A.(2009)	NHX1		1	Glycine max	Glycine	dicot	Arabidopsis thaliana	Arabidopsis	dicot	no	0	yes	none	8	soild	96.1317	3	97.284	3	-0.011915	0.666667
236	Zhou, G.A.(2009)	NHX1		1	Glycine max	Glycine	dicot	Arabidopsis thaliana	Arabidopsis	dicot	no	100	yes	low	8	soild	93.9918	3	78.5185	3	0.179873	0.666667
237	Chen, G. H.(2014)	SOS1		1	Solanum torvum	Solanum	dicot	Glycine max	Glycine	dicot	no	100	no	low	15	liquid													4.41333	3	4.84	3	-0.0922845	0.666667	10.5567	3	8.31	3	0.239298	0.666667	36.3667	3	25.96	3	0.337096	0.666667	61.6867	3	42.84
238	Gao-Hua Zhang.(2008)	NHX	AY825361	1	Aeluropus littoralis	Aeluropus	monocot	Tobacco	Nicotiana	dicot	no	0	yes	none	30	liquid
239	Gao-Hua Zhang.(2008)	NHX	AY825361	1	Aeluropus littoralis	Aeluropus	monocot	Tobacco	Nicotiana	dicot	no	100	yes	low	30	liquid
240	Gao-Hua Zhang.(2008)	NHX	AY825361	1	Aeluropus littoralis	Aeluropus	monocot	Tobacco	Nicotiana	dicot	no	200	yes	medium	30	liquid
241	Gao-Hua Zhang.(2008)	NHX	AY825361	1	Aeluropus littoralis	Aeluropus	monocot	Tobacco	Nicotiana	dicot	no	300	yes	medium	30	liquid
242	Gao-Hua Zhang.(2008)	NHX	AY825361	1	Aeluropus littoralis	Aeluropus	monocot	Tobacco	Nicotiana	dicot	no	400	yes	high	30	liquid
243	Gao-Hua Zhang.(2008)	NHX	AY825361	1	Aeluropus littoralis	Aeluropus	monocot	Tobacco	Nicotiana	dicot	no	0	yes	none	30	liquid													0.753846	3	0.861538	3	-0.133531	0.666667	3.21429	3	3.48214	3	-0.0800421	0.666667	5.38973	3	5.05703	3	0.0637169	0.666667	1.98842	3	1.92085
244	Gao-Hua Zhang.(2008)	NHX	AY825361	1	Aeluropus littoralis	Aeluropus	monocot	Tobacco	Nicotiana	dicot	no	200	yes	medium	30	liquid													4.85961	3	5.84231	3	-0.184167	0.666667	5.87798	3	4.43452	3	0.281793	0.666667	4.80419	3	2.34221	3	0.718392	0.666667	1.6892	3	0.666023
245	Gao-Hua Zhang.(2008)	NHX	AY825361	1	Aeluropus littoralis	Aeluropus	monocot	Tobacco	Nicotiana	dicot	no	400	yes	high	30	liquid													5.76154	3	6.73077	3	-0.155486	0.666667	6.77083	3	4.43452	3	0.423205	0.666667	4.1654	3	2.28897	3	0.59871	0.666667	1.11004	3	0.299228
246	Hong-Xia Zhang(2001)	NHX1	832773	1	Arabidopsis thaliana	Arabidopsis	dicot	Brassica napus	Brassica	dicot	no	10	yes	low	21	soil													0.10148	3	0.10148	3	0	0.666667	0.10148	3	0.10148	3	0	0.666667	5.93711	3	5.50105	3	0.0762835	0.666667	3.37107	3	5.09853
247	Hong-Xia Zhang(2001)	NHX1	832773	1	Arabidopsis thaliana	Arabidopsis	dicot	Brassica napus	Brassica	dicot	no	200	yes	high	21	soil
248	DHEERAJ VERMA (2007)	NHX1	HQ283439	1	Pennisetum glaucum	Pennisetum	monocot	Rice	Oryza	monocot	no	0	yes	none	4	liquid
249	DHEERAJ VERMA (2007)	NHX1	HQ283439	1	Pennisetum glaucum	Pennisetum	monocot	Rice	Oryza	monocot	no	150	yes	low	4	liquid
250	DHEERAJ VERMA (2007)	NHX1	HQ283439	1	Pennisetum glaucum	Pennisetum	monocot	Rice	Oryza	monocot	no	300	yes	medium	4	liquid
251	DHEERAJ VERMA (2007)	NHX1	HQ283439	1	Pennisetum glaucum	Pennisetum	monocot	Rice	Oryza	monocot	no	600	yes	high	4	liquid
252	DHEERAJ VERMA (2007)	NHX1	HQ283439	1	Pennisetum glaucum	Pennisetum	monocot	Rice	Oryza	monocot	no	100	yes	low	22	soil
253	Masaru Ohta(2002)	NHX1	AB038492	1	Atriplex gmelini	Atriplex	dicot	Rice	Oryza	monocot	no	300	yes	high	3	liquid													63.2836	5	59.3035	5	0.0649579	0.4
254	Shi-You LÜ（2005）	NHX1	AY184476	1	Hordum brevisubulatum	Hordum	monocot	Tobacco	Nicotiana	dicot	no	300	yes	high	6	soil													3.55102	1	2.40816	1	0.388372	2							2.56502	1	2.02691	1	0.235454	2
255	Shi-You LÜ（2005）	NHX1	AY184476	1	Hordum brevisubulatum	Hordum	monocot	Tobacco	Nicotiana	dicot	no	200	yes	medium	28	soil
256	Hong-Xia Zhang(2001)	NHX1	832773	1	Arabidopsis thaliana	Arabidopsis	dicot	Tomato	Solanum	dicot	no	5	yes	low	70	liquid													0.0168919	3	0.0337838	3	-0.693147	0.666667	0.0202703	3	0.0202703	3	0	0.666667	5.95974	3	5.07372	3	0.160951	0.666667	4.13423	3	5.90604
257	Chunxia Wu(2008)	NHX1	DQ490966	1	Thellungiella halophila	Thellungiella	dicot	Arabidopsis thaliana	Arabidopsis	dicot	no	0	yes	none	7	soil													9.23521	3	8.13853	3	0.126414	0.666667							13.1217	3	14.3217	3	-0.087506	0.666667
258	Chunxia Wu(2008)	NHX1	DQ490966	1	Thellungiella halophila	Thellungiella	dicot	Arabidopsis thaliana	Arabidopsis	dicot	no	100	yes	low	7	soil													12.1789	3	12.4675	3	-0.0234176	0.666667							8.63478	3	7.90435	3	0.088385	0.666667
259	Chunxia Wu(2008)	NHX1	DQ490966	1	Thellungiella halophila	Thellungiella	dicot	Arabidopsis thaliana	Arabidopsis	dicot	no	200	yes	high	7	soil													33.9394	3	31.1688	3	0.085159	0.666667							8.08696	3	7.04348	3	0.13815	0.666667
260	Q. Wei(2010)	NHX2		1	Ammopiptanthus mongolicus	Ammopiptanthus	dicot	Arabidopsis thaliana	Arabidopsis	dicot	no	250	yes	high	30	soil													3.28821	8	4.84716	8	-0.38805	0.25							0.659227	8	0.615393	8	0.0688076	0.25
261	Yonghong Li(2010)	NHX1	GQ503257	1	Malus	Malus	dicot	Malus	Malus	dicot	yes	0	yes	none	21	soil													0.323604	3	0.319797	3	0.0118341	0.666667	0.376847	3	0.391626	3	-0.038468	0.666667	18.8775	3	18.6224	3	0.0136082	0.666667	8.49246	3	8.99497
262	Yonghong Li(2010)	NHX1	GQ503257	1	Malus	Malus	dicot	Malus	Malus	dicot	yes	50	yes	low	21	soil													0.947969	3	1.05838	3	-0.110172	0.666667	1.0234	3	0.864532	3	0.168697	0.666667	10.9694	3	7.14286	3	0.428997	0.666667	7.26131	3	6.1803
263	Yonghong Li(2010)	NHX1	GQ503257	1	Malus	Malus	dicot	Malus	Malus	dicot	yes	150	yes	high	21	soil													0.997462	3	1.08883	3	-0.087645	0.666667	1.14901	3	0.894089	3	0.250855	0.666667	8.22704	3	5.86735	3	0.338023	0.666667	4.82412	3	3.01508
264	F. Bayat(2010)	NHX2	548178	1	barley	Hordum	monocot	potato	Solanum	dicot	no	0	yes	none	42	soild													2.7451	1	2.7451	1	0	2	8.2353	1	7.56303	1	0.0851575	2	39.631	1	36.8321	1	0.0732427	2	56.6234	1	56.6234
265	F. Bayat(2010)	NHX2	548178	1	barley	Hordum	monocot	potato	Solanum	dicot	no	50	yes	low	42	soild													24.3399	1	26.902	1	-0.100085	2	41.5126	1	41.3445	1	0.00405679	2	20.0382	1	18.8931	1	0.058842	2	38.0952	1	33.2468
266	F. Bayat(2010)	NHX2	548178	1	barley	Hordum	monocot	potato	Solanum	dicot	no	100	yes	medium	42	soild													44.6536	1	54.3529	1	-0.196564	2	54.1177	1	51.9328	1	0.0412101	2	23.8549	1	22.9008	1	0.0408192	2	51.2554	1	32.7273
267	F. Bayat(2010)	NHX2	548178	1	barley	Hordum	monocot	potato	Solanum	dicot	no	150	yes	high	42	soild													81.2549	1	86.3961	1	-0.0613514	2	61.8487	1	62.0168	1	-0.0027137	2	19.4037	1	21.5649	1	-0.105603	2	81.5584	1	52.987
268	Wangfeng Li(2010)	NHX1		1	Halophyte Salsola soda	Salsola	dicot	Alfalfa	Medicago	dicot	no	0	yes	none	20	soil													0.492425	3	0.454545	3	0.0800442	0.666667	0.688406	3	0.603865	3	0.131028	0.666667	8.33333	3	8.26087	3	0.00873383	0.666667	5.63679	3	5.51887
269	Wangfeng Li(2010)	NHX1		1	Halophyte Salsola soda	Salsola	dicot	Alfalfa	Medicago	dicot	no	100	yes	low	20	soil													0.972222	3	0.858586	3	0.124297	0.666667	1.75121	3	1.13527	3	0.433436	0.666667	7.05314	3	6.71498	3	0.0491321	0.666667	4.17453	3	4.0566
270	Wangfeng Li(2010)	NHX1		1	Halophyte Salsola soda	Salsola	dicot	Alfalfa	Medicago	dicot	no	200	yes	medium	20	soil													1.71717	3	1.41414	3	0.194156	0.666667	2.1256	3	1.76329	3	0.186873	0.666667	6.37681	3	6.03865	3	0.0544875	0.666667	3.04245	3	2.5
271	Wangfeng Li(2010)	NHX1		1	Halophyte Salsola soda	Salsola	dicot	Alfalfa	Medicago	dicot	no	300	yes	high	20	soil													2.84091	3	2.47475	3	0.137985	0.666667	2.72947	3	2.41546	3	0.122218	0.666667	5.41062	3	4.15459	3	0.264151	0.666667	2.52358	3	2.16981
272	Wangfeng Li(2010)	NHX1		1	Halophyte Salsola soda	Salsola	dicot	Alfalfa	Medicago	dicot	no	400	yes	high	20	soil													3.5101	3	3.18182	3	0.0981912	0.666667	3.00725	3	2.8744	3	0.0451804	0.666667	4.34783	3	3.6715	3	0.169075	0.666667	2.14623	3	1.36792
273	Wangfeng Li(2010)	NHX1		1	Halophyte Salsola soda	Salsola	dicot	Alfalfa	Medicago	dicot	no	0	yes	none	50	soil
274	Wangfeng Li(2010)	NHX1		1	Halophyte Salsola soda	Salsola	dicot	Alfalfa	Medicago	dicot	no	100	yes	low	50	soil
275	Wangfeng Li(2010)	NHX1		1	Halophyte Salsola soda	Salsola	dicot	Alfalfa	Medicago	dicot	no	200	yes	medium	50	soil
276	Wangfeng Li(2010)	NHX1		1	Halophyte Salsola soda	Salsola	dicot	Alfalfa	Medicago	dicot	no	300	yes	high	50	soil
277	Wangfeng Li(2010)	NHX1		1	Halophyte Salsola soda	Salsola	dicot	Alfalfa	Medicago	dicot	no	400	yes	high	50	soil
278	Wangfeng Li(2010)	NHX1		1	Halophyte Salsola soda	Salsola	dicot	tobacco	Nicotiana	dicot	no	250	yes	medium	28	soild	49	3	23	3	0.756326	0.666667
279	Wangfeng Li(2010)	NHX1		1	Halophyte Salsola soda	Salsola	dicot	tobacco	Nicotiana	dicot	no	250	yes	medium	42	soild
280	N. Tian(2010)	NHX1	832773	1	Arabidopsis thaliana	Arabidopsis	dicot	Actinidia deliciosa	Actinidia	dicot	no	0	yes	none	3	soild													1.38403	3	1.38403	3	0	0.666667	1.39344	3	1.39344	3	0	0.666667	66.2858	3	66.6122	3	-0.0049128	0.666667	46.4115	3	45.4545
281	N. Tian(2010)	NHX1	832773	1	Arabidopsis thaliana	Arabidopsis	dicot	Actinidia deliciosa	Actinidia	dicot	no	100	yes	low	3	soild													13.8546	3	7.6654	3	0.591901	0.666667	11.0246	3	6.47541	3	0.532117	0.666667	55.8368	3	34.9388	3	0.468834	0.666667	36.3636	3	27.994
282	N. Tian(2010)	NHX1	832773	1	Arabidopsis thaliana	Arabidopsis	dicot	Actinidia deliciosa	Actinidia	dicot	no	200	yes	high	3	soild													24.0076	3	11.924	3	0.699817	0.666667	16.4754	3	10.082	3	0.491117	0.666667	27.5918	3	12.4082	3	0.799161	0.666667	24.4019	3	12.201
283	N. Tian(2010)	NHX1	832773	1	Arabidopsis thaliana	Arabidopsis	dicot	Actinidia deliciosa	Actinidia	dicot	no	0	yes	none	20	soil
284	N. Tian(2010)	NHX1	832773	1	Arabidopsis thaliana	Arabidopsis	dicot	Actinidia deliciosa	Actinidia	dicot	no	150	yes	medium	20	soil
[truncated: 81 more columns]

## Sheet: papers
No.	Author (year)	Journal	Title
1	Shi (2003)	Nature biotechnology	Overexpression of a plasma membrane Na+/H+ antiporter gene improves salt tolerance in Arabidopsis thaliana
2	He (2005)	Plant and Cell Physiology	Expression of an Arabidopsis vacuolar sodium/proton antiporter gene in cotton improves photosynthetic performance under salt conditions and increases fiber yield in the field
3	An (2007)	The Plant Journal	AtNHX8, a member of the monovalent cation: proton antiporter-1 family in Arabidopsis thaliana, encodes a putative Li/H antiporter
4	Brini & Faical (2007)	Journal of Experimental Botany	Overexpression of wheat Na+/H+ antiporter TNHX1 and H+-pyrophosphatase TVP1 improve salt- and drought-stress tolerance in Arabidopsis thaliana plants
5	Li, J. Y. (2008)	Journal of Zhejiang University SCIENCE B	Molecular and functional comparisons of the vacuolar Na+/H+ exchangers originated from glycophytic and halophytic species
6	Liu, H. (2008)	Plant, Cell & Environment	Transgenic salt-tolerant sugar beet (Beta vulgaris L.) constitutively expressing an Arabidopsis thaliana vacuolar Na/H antiporter gene, AtNHX3, accumulates more soluble sugar but less salt in storage roots
7	Rodriguez-Rosales, M. P. (2008)	New Phytologist	Overexpression of the tomato K+/H+ antiporter LeNHX2 confers salt tolerance by improving potassium compartmentalization
8	Yang, Q. (2009)	Molecular Plant	Overexpression of SOS (Salt Overly Sensitive) Genes Increases Salt Tolerance in Transgenic Arabidopsis
9	Leidi, Eduardo O. (2010)	The Plant Journal	The AtNHX1 exchanger mediates potassium compartmentation in vacuoles of transgenic tomato
10	Bhaskaran, S.（2011）	Journal of Experimental Botany	Co-expression of Pennisetum glaucum vacuolar Na(+)/H(+) antiporter and Arabidopsis H(+)-pyrophosphatase enhances salt tolerance in transgenic tomato
11	Guan, Bo.（2011）	Molecular Biology Reports	Molecular characterization and functional analysis of a vacuolar Na+/H+ antiporter gene (HcNHX1) from Halostachys caspica
12	Wang, X.（2011）	Molecular Biology Reports	Functional characterization of a plasma membrane Na+/H+ antiporter from alkali grass (Puccinellia tenuiflora)
13	Kobayashi, S. （2012）	Journal of Plant Research	Molecular cloning and characterization of plasma membrane- and vacuolar-type Na+/H+ antiporters of an alkaline-salt-tolerant monocot, Puccinellia tenuiflora
14	Liu, L.(2012)	Molecular Biology Reports	Isolation, molecular characterization, and functional analysis of the vacuolar Na+/H+ antiporter genes from the halophyte Karelinia caspica
15	Yadav, Narendra Singh.(2012)	BMC Plant Biology	The SbSOS1 gene from the extreme halophyte Salicornia brachiata enhances Na+ loading in xylem and confers salt tolerance in transgenic tobacco
16	Li, Q.(2014)	Molecular Biology Reports	Functional analyses of a putative plasma membrane Na+/H+ antiporter gene isolated from salt tolerant Helianthus tuberosus
17	Ma, D. M.(2014)	Protoplasma	Co-expression of the Arabidopsis SOS genes enhances salt tolerance in transgenic tall fescue (Festuca arundinacea Schreb.)
18	Moghaieb, R. E.(2014)	Taylor & Francis	An efficient and reproducible protocol for the production of salt tolerant transgenic wheat plants expressing the Arabidopsis AtNHX1 gene
19	Song, Aiping.(2014)	Plant Physiology and Biochemistry	The constitutive expression of a two transgene construct enhances the abiotic stress tolerance of chrysanthemum
20	Apse, M. P.(1999)	Science	Salt tolerance conferred by overexpression of a vacuolar Na+/H+ antiport in Arabidopsis
21	Li, J. Y.(2007)	Plant Cell, Tissue and Organ Culture	Overexpression of the Na+/H+ antiporter gene from Suaeda salsa confers cold and salt tolerance to transgenic Arabidopsis thaliana	Regulation of expression of the vacuolar Na+/H+ antiporter gene AtNHX1 by salt stress and abscisic acid
22	Qiao, Wei Hua.(2007)	Plant Cell Reports	Overexpression of AeNHX1, a root-specific vacuolar Na+/H+ antiporter from Agropyron elongatum, confers salt tolerance to Arabidopsis and Festuca plants
23	Rajagopal, Divya.(2007)	Molecular Breeding	Pennisetum glaucum Na+/H+ antiporter confers high level of salinity tolerance in transgenic Brassica juncea
24	Zhao J.(2007)	Journal of Plant Physiology	Enhanced salt tolerance of transgenic progeny of tall fescue (Festuca arundinacea) expressing a vacuolar Na+/H+ antiporter gene from Arabidopsis
25	Chen, LH.(2008)	Transgenic Research	Salt tolerance conferred by overexpression of Arabidopsis vacuolar Na(+)/H (+) antiporter gene AtNHX1 in common buckwheat (Fagopyrum esculentum)
26	Duan,X.(2009)	Physiol Plant	The transgene pyramiding tobacco with betaine synthesis and heterologous expression of AtNHX1 is more tolerant to salt stress than either of the tobacco lines with betaine synthesis or AtNHX1
27	Asif, M. A.(2011)	Molecular Biotechnology	Enhanced expression of AtNHX1, in transgenic groundnut (Arachis hypogaea L.) improves salt and drought tolerence
28	Jha, Anupama.(2011)	Molecular Biology Reports	Cloning and characterization of the Salicornia brachiata Na+/H+ antiporter gene SbNHX1 and its expression by abiotic stress
29	Li, M. R.（2011）	Plant Cell, Tissue and Organ Culture	Overexpression of AtNHX5 improves tolerance to both salt and water stress in rice (Oryza sativa L.)
30	Yang, D. H. (2012)	Biochemical and Biophysical Research Communications	Enhanced tolerance to NaCl and LiCl stresses by over-expressing Caragana korshinskii sodium/proton exchanger 1 (CkNHX1) and the hydrophilic C terminus is required for the activity of CkNHX1 in Atsos3-1 mutant and yeast
31	Yue, Y. S.(2012)	Journal of Plant Physiology	SOS1 gene overexpression increased salt tolerance in transgenic tobacco by maintaining a higher K+/Na+ ratio
32	Zhang, H.(2012)	Plant Cell, Tissue and Organ Culture	A newly isolated Na+/H+ antiporter gene, DmNHX1, confers salt tolerance when expressed transiently in Nicotiana benthamiana or stably in Arabidopsis thaliana
33	Bao, Ai-Ke.(2014)	Functional Plant Biology	Co-expression of xerophyte Zygophyllum xanthoxylum ZxNHX and ZxVP1-1 enhances salt and drought tolerance in transgenic Lotus corniculatus by increasing cations accumulation
34	Feki, Kaouthar.(2014)	Plant Cell Reports	A constitutively active form of a durum wheat Na+/H+ antiporter SOS1 confers high salt tolerance to transgenic Arabidopsis
35	Nie, W. X..(2014)	Protoplasma	A putative soybean GmsSOS1 confers enhanced salt tolerance to transgenic Arabidopsis sos1-1 mutant
36	Wang, W. Q.(2007)	Chinese Science Bulletin	Comparative expression analysis of three genes from the Arabidopsis vacuolar Na+/H+ antiporter (AtNHX) family in relation to abiotic stresses
37	Zhao, Y. W.(2008)	Fen Zi Xi Bao Sheng Wu Xue Bao	Transformation of Astragalus melilotoides Pall with AtNHX1 gene and the expression of salinity tolerance of transformants
38	Zhou, G.A.(2009)	Chinese Science Bulletin	Molecular characterization of GmNHX2, a Na+/H+ antiporter gene homolog from soybean, and its heterologous expression to improve salt tolerance in Arabidopsis
39	Chen, G. H.(2014)	Horticulture, Environment, and Biotechnology	Overexpression of StNHX1, a Novel Vacuolar Na+/H+ antiporter gene from Solanum torvum, enhances salt tolerance in transgenic vegetable soybean
40	Gao-Hua Zhang.(2008)	Plant Physiology and Biochemistry	Characterization and expression of a vacuolar Naþ/Hþ antiporter gene from the monocot halophyte Aeluropus littoralis
41	Hong-Xia Zhang.(2001)	Proceedings of the National Academy of Sciences of the United States of America	Engineering salt-tolerant Brassica plants: Characterization of yield and seed oil quality in transgenic plants with increased vacuolar sodium accumulation
42	DHEERAJ VERMA.(2007)	Journal of Biosciences	Functional validation of a novel isoform of Na+/H+ antiporter from Pennisetum glaucum for enhancing salinity tolerance in rice
43	Masaru Ohta.(2002)	FEBS Letters	Introduction of a Na+/H+ antiporter gene from Atriplex gmelini confers salt tolerance to rice
44	Shi-You LÜ.(2005)	Journal of Integrative Plant Biology	Antiporter Gene from Hordum brevisubulatum (Trin.) Link and Its Overexpression in Transgenic Tobaccos
45	Hong-Xia Zhang.(2001)	Nature Biotechnology	Transgenic salt-tolerant tomato plants accumulate salt in foliage but not in fruit
46	Chunxia Wu.(2008)	Plant molecular biology reporter	Molecular Cloning and Functional Analysis of a Na+/H+ Antiporter Gene ThNHX1 from a Halophytic Plant Thellungiella halophila
47	Q. Wei.(2010)	Plant Cell, Tissue and Organ Culture	Cloning and characterization of an AtNHX2-like Na+/H+ antiporter gene from Ammopiptanthus mongolicus and its in Arabidopsis thalianaectopic expression enhanced drought and salt tolerance(Leguminosae)
48	Yonghong Li.(2010)	Plant Cell, Tissue and Organ Culture	Overexpression of a Malus vacuolar Na+/H+ antiporter gene (MdNHX1) in apple rootstock M.26 and its influence on salt tolerance
49	F. Bayat.(2010)	Russian Journal of Plant Physiology	Potato Plants Bearing a Vacuolar Na+/H+ Antiporter HvNHX2 from Barley Are Characterized by Improved Salt Tolerance
50	Wangfeng Li.(2010)	Plant Molecular Biology Reporter	The Vacuolar Na+/H+ Antiporter Gene SsNHX1 from the Halophyte Salsola soda Confers Salt Tolerance in Transgenic Alfalfa (Medicago sativa L.)
51	N. Tian.(2010)	South African Journal of Botany	Overexpression of Na+/H+ antiporter gene AtNHX1 from Arabidopsis thaliana improves the salt tolerance of kiwifruit (Actinidia deliciosa)

## Sheet: search terms
To search for the keyword combination
CPA1 gene or NHX gene or SOS1 gene and overexpress
CPA1 gene or NHX gene or SOS1 gene and transgenic
(CPA1 or NHX or SOS1) and (salt* or salin* or NaCl)
CPA1 gene or NHX gene or SOS1 (gene and overexpress)
CPA1 gene or NHX gene or SOS1 gene and overexpress
(CPA1 or NHX or SOS1) and (salt* or salin* or NaCl)
"CPA1 gene" AND "salt*"
"CPA1 gene" AND "salin*"
"CPA1 gene" AND "NaCl"
"CPA1 " AND "salt*"
"CPA1 " AND "saline*"
"CPA1 " AND "NaCl"
"NHX gene" AND "salt*"
"NHX gene" AND "salin*"
"NHX gene " AND "NaCl"
"NHX" AND "salt*"
"NHX" AND "salin*"
"NHX" AND "NaCl"
"SOS1 gene" AND "salt*"
"SOS1 gene" AND "salin*"
"SOS1 gene" AND "NaCl"
"SOS1" AND "salt*"
"SOS1" AND "salin*"
"SOS1" AND "NaCl"
CPA1 AND stress
NHX AND stress
SOS1 AND stress
"CPA1 " AND "salt*" AND transgenic
"CPA1 " AND "salin*" AND transgenic
"CPA1 " AND "stress" AND transgenic
"NHX" AND "salt*" AND transgenic
"NHX" AND "salin*" AND transgenic
"NHX" AND "stress" AND transgenic
"SOS1" AND "salt*" AND transgenic
"SOS1" AND "salin*" AND transgenic
"SOS1" AND "stress" AND transgenic

## Sheet: Table 2
	Catergorcal moderator
p<0.1	Treatment Media			Duration of exposure to NaCl			Stress severity			Receptor type			Receptor genus			Donator type			Donator genus			Donor and receptor genus same			Numbers of genes			Member of family
	Qm	df	phetero	Qm	df	phetero	Qm	df	phetero	Qm	df	phetero	Qm	df	phetero	Qm	df	phetero	Qm	df	phetero	Qm	df	phetero	Qm	df	phetero	Qm	df	phetero
Shoot K+	1.061	2	0.588	1393	3	0.707	2.002	2	0.367	0.081	1	0.776	2.644	6	0.852	1.672	1	0.196	1.881	4	0.758	0.022	1	0.881	0.016	1	0.909003	3.385	4	0.496
Root K+/Na+	0.943	2	0.624	4.026	3	0.259	2.931	2	0.231	0.002	1	0.966	0.875	3	0.831	3.962	1	0.047	6.053	2	0.048	0.158	1	0.691				3.338	3	0.342
Root K+	0.581	2	0.748	0.198	3	0.978	1.081	2	0.582	0.571	1	0.45	3.129	4	0.536	3.376	1	0.066	2.833	3	0.418	0.045	1	0.832	0.057	1	0.811	3.324	4	0.505
Shoot K+/Na+	0.976	2	0.614	0.865	3	0.834	0.385	2	0.825	0.817	1	0.366	1.702	3	0.636	2.686	1	0.101	3.748	2	0.154	0.078	1	0.78				1.733	4	0.785
Leaf chlorophyll	2.9	2	0.235	3.068	3	0.381	0.607	2	0.738	0.164	1	0.686	0.977	3	0.807	4.776	1	0.029	4.914	3	0.178	3.79	1	0.052	0.324	1	0.569	0.025	2	0.987
Shoot fresh weight	0.617	2	0.734	6.335	2	0.042	0.649	2	0.723	0.343	1	0.558	6.679	2	0.035	2.311	1	0.128	2.598	1	0.107				0.005	1	0.945	2.242	3	0.524
Total fresh weight	2.811	2	0.245	1.038	2	0.595	2.616	2	0.27				2.394	2	0.302				2.73	2	0.255							0.029	2	0.986
Total dry weight	11.582	2	0.003	3.458	1	0.063	2.955	2	0.228	0.944	1	0.331	5.466	3	0.141	9.269	1	0.002	2.13	2	0.345							1.61	1	0.205
Root length	0.016	1	0.899	4.543	3	0.209	0.986	2	0.611	0.095	1	0.758	1.498	2	0.473	9.198	1	0.002	1.847	1	0.174	12.659	1	0				0.601	2	0.741
seed germination				1.83	3	0.608	2.019	2	0.364				17.429	2	0				1.587	1	0.208				2.02	1	0.155

## Sheet: Database
Database
CABI	Centre Agriculture Bioscience International
LISTA	Library, Information Science & Technology Abstracts
BCI	BIOSIS Citation IndexSM
DCI	Data Citation IndexSM
WOS	Web of ScienceTM
FSTA	Food Science and Technology Abstracts database
DIIDW	ISI Derwent Innovations Index
PubMed
MEDLINE

## Sheet: Moderator levels
Modeartor	Levels
Treatment media	soild	soil	liquid
Duration of exposure to NaCl	1-5 days	6-10 days	11-20 days	>20 days
Stress severity	High	medium	low
Receptor type	dicot	monocot
Receptor genus	other	A	B	C	D
Donor type	dicot	monocot
Donor genus	other	A	B	C	D
Donor and receptor genus same	yes	no
Numbers of genes	1	other
Member of family	NHX1	NHX1+	SOS1	SOS1+	other
data of every levels should more than 3 studies and from more than 1 paper
data of every levels should more than 3 studies and from more than 1 paper, "A", "B", "C" and "D" mean the data of this level more than 3 studies

## Sheet: Figure2-8 change percentage
Figure-2	Root K+					Figure-3	Root K+/Na+
		P	Change					p	Change
Treatment Media	soild	0.541	0.202016			Treatment Media	soild	0.864	0.0843709
	soil	0.055	0.463748				soil	0.011	0.7665
	liquid	0.012	0.571452				liquid	0.152	0.476981
Duration of exposure to NaCl	>20	0.039	0.487356			Duration of exposure to NaCl	>20	0.089	0.493317
	11-20	0.123	0.548056				11-20	0.911	0.0418521
	6-10	0.109	0.475505				6-10	0.005	1.98918
	1-5	0.398	0.298228				1-5	0.334	0.482901
Stress severity	high	0.015	0.719442			Stress severity	high	0.015	0.919376
	medium	0.079	0.531121				medium	0.033	0.927069
	low	0.174	0.28146				low	0.787	0.0757305
Donor and recipient genus same	yes	0.578	0.3205			Donor and recipient genus same	yes	0.604	0.29693
	no	0.002	0.47403				no	0.006	0.599994
Recipient type	dicot	0.01	0.406353			Receptor type	dicot	0.013	0.569881
	monocot	0.0537873	0.813325				monocot	0.235	0.543419
Recipient genus	Solanum	0.936	0.0304545			Receptor spp	Solanum	0.969	-0.0227375
	Nicotiana	0.032	1.6117				Nicotiana	0.203	0.973878
	Arabidopsis	0.0702352	0.595905				Oryza	0.235	0.543419
	Oryza	0.133574	0.72941				other	0.02	0.611233
	other	0.099	0.331092			Donator type	dicot	0.283	0.239862
Donattype	dicot	0.082	0.28146				monocot	0.001	1.44734
	monocot	0.002	1.13614			Donator spp	Aiabidopsis	0.607	-0.189416
Donor genus	Arabidopsis	0.493	0.16416				Puccinellia	0.002	2.00116
	Solanum	0.750384	0.132902				other	0.053	0.484384
	Puccinellia	0.0426614	1.04758			Gene member	other	0.015	1.81229
	other	0.005	0.64214				SOS1	0.674	0.187678
Gene number	1	0.004	0.449183				NHX1	0.152	0.356625
	other	0.217125	0.594384				NHX	0.092	1.21444
Gene member	NHX1	0.174	0.267441
	NHX2	0.762	0.12637
	NHX	0.015	1.11912
	SOS1	0.17422	0.520934
	other	0.067	1.05033
Figure-4	Shoot fresh weight					Figure-5	Total dry weight
		P	Change					P	Change
Treatment Media	soild	0.366	0.291753			Treatment Media	soild	0.272	0.682028
	soil	0.097	0.870115				soil	0.211	0.3139
	liquid	0.062	0.476981				liquid	0	3.4238
Duration of exposure to NaCl	>20	0.572	0.116278			Duration of exposure to NaCl	>20	0	1.51431
	11-20	0.004	2.08947				other	0.093	0.441955
	6-10	0.041	0.942547			Stress severity	high	0.329	0.341784
Stress severity	high	0.309	0.30604				medium	0.001	1.8434
	medium	0.255	0.389578				low	0.001	0.960109
	low	0.029	0.724608			Receptor type	dicot	0	0.823942
Receptor type	dicot	0.01	0.531121				monocot	0.00813886	1.7188
	monocot	0.681	0.182937			Receptor spp	Arabidopsis	0.093	0.454991
Receptor spp	Arabidopsis	0.001	1.43782				Oryza	0.008	1.71828
	Solanum	0.577	-0.184538				Nicotiana	0	2.18356
	other	0.255	0.28531				other	0.25	0.521962
Donator type	dicot	0.082	0.336427			Donator type	dicot	0.007	0.55893
	monocot	0.017	1.55487				monocot	0	3.96791
Donator spp	Arabidopsis	0.546635	0.142408			Donator spp	Arabidopsis	0.252	0.481418
	other	0.003	0.873859				Salicornia	0.728	0.158354
Numbers of gene	1	0.015	0.481418				other	0	1.21002
	other	0.447	0.431897			Member of family	NHX1	0.006	0.680346
Gene member	NHX1	0.251	0.269979				other	0	1.48681
	NHX2	0.484	0.419068
	SOS1	0.406	0.5008
	other	0.019	1.42056
Figure-6	Root length					Figure-7	leaf chlorophyll
		P	Change					p	Change
Treatment Media	soild	0.004	0.531121			Treatment Media	solid	0.283783	0.392058
	liquid	0.216	0.614459				soil	0.274125	0.511868
Duration of exposure to NaCl	>20	0.444	-0.242703				liquid	1.14792e-06	1.36553
	11-20	0.08	0.816661			Duration of exposure to NaCl	>20	0.329	0.488844
	6-10	0.001	0.709157				11-20	0.095	0.695538
	1-5	0.559	0.329762				6-10	0	2.0283
Stress severity	high	0.054	0.866379				1-5	0.003	0.85707
	medium	0.02	0.661964			Stress severity	high	0.001	1.1533
	low	0.22	0.3139				medium	0.001	1.10644
Whether same	yes	0.487	-0.12541				low	0.067	0.660303
	no	0	1.13187			Whether same	yes	0.526	0.205627
Receptor type	dicot	0.002	0.56049				no	0	1.31174
	monocot	0.568	0.329762			Receptor type	dicot	0	1.04828
Receptor spp	Arabidopsis	0.001	0.716007				monocot	0.127	0.745428
	Oryza	0.569	0.329762			Receptor genus	Arabidopsis	0.376	0.518921
	other	0.644	0.146828				Oryza	0.127	0.745428
Donator type	dicot	0.356	0.147976				Nicotiana	0.086	0.77358
	monocot	0	1.55742				other	0	1.23
Donator spp	Pennrisetum	0.03	1.8806			Donator type	dicot	0.001	0.695538
	other	0.008	0.446288				monocot	0	2.47989
Member of family	NHX1	0.179	0.364789			Donator spp	Arabidopsis	0.207	0.523484
	SOS1	0.056	0.829422				Salicornia	0.111	0.787825
	other	0.029	0.596797				Pennrselum	0	2.47989
							other	0.008	0.736723
						Gene number	1	0	0.932859
							other	0.01	1.39169
						Gene member	NHX1	0	1.02993
							SOS1	0.0357662	1.01347
							other	0.0180214	0.927035
Figure-8	Seed germination
		p	Change
Stress severity	high	0.658	0.633949
	medium	0.006	2.9079
	low	0.696	0.287883
Duration of exposure to NaCl	>20	0.688	1.12974
	11-20	0.697	0.298228
	6-10	0.007	2.78861
Receptor spp	Arabidopsis	0.351	0.471085
	Nicotiana	0.216	0.61931
	other	0	19.7179
Donator spp	Arabidopsis	0.308	0.640498
	other	0.008	3.0552
Numbers of gene	1	0.088	0.973878
	other	0.022	7.10921
Member of family	NHX1	0.076	1.63004
	NHX1+	0.024	7.093
	SOS1	0.689	0.375751
	other	0.704	0.413403
